# Supplementary material for: The significance of PIWI family expression in human lung embryogenesis and non-small cell lung cancer
Source: Oncotarget. 2015 Jan 23;6(31):31544–56. doi: 10.18632/oncotarget.3003 (PMC4741623; doi:10.18632/oncotarget.3003)
Supplement: Supplementary file 2 [file oncotarget-06-31544-s002.xlsx]

## Sheet: Full1
Supplementary Table 1: Genes differentially expressed between PIWIL1-positive and PIWIL1-negative cases obtained in the in silico analysis. The median expression of each gene is shown, together with the raw and the adjusted p-value for the t-test based on permutations. Upregulated (in red) and downregulated (in green) genes in the PIWIL1-positive group are indicated
		PIWIL1-positive	PIWIL1-negative
PROBEID	SYMBOL	Median expression	Median expression	Raw p-value	Adjusted p-value
1569102_at	ABCA4	3.02079	3.35541	6.3e-12	6.3e-12
1570541_s_at	GBP1P1	4.99913	5.56415	2.47e-11	2.47e-11
221322_at	NPVF	2.92314	3.14033	4.79e-10	4.79e-10
218930_s_at	TMEM106B	9.57576	10.0987	1.04e-09	1.04e-09
1560911_at	RP3-513G18.2	5.13244	5.36045	1.18e-09	1.18e-09
214178_s_at	SOX2	3.87908	4.16712	1.54e-09	1.54e-09
1554295_x_at	TTBK2	3.21742	3.50045	1.61e-09	1.61e-09
1552432_at	MFSD6L	4.68638	4.96412	1.83e-09	1.83e-09
221072_at	GSN-AS1	3.46508	3.66233	3.9e-09	3.9e-09
1567590_at	METTL15	3.02606	3.24148	6.26e-09	6.26e-09
222933_at	MORN1	4.1397	4.38405	7.13e-09	7.13e-09
225719_s_at	MRPL55	7.15048	7.46822	9.43e-09	9.43e-09
213561_at	ASF1A	5.04595	5.47525	1.13e-08	1.13e-08
216996_s_at	FASTKD2	7.96357	8.34574	1.2e-08	1.2e-08
1555457_at	BRINP1	2.91099	3.13238	2.51e-08	2.51e-08
238777_x_at	ATMIN	4.01463	4.31408	3.25e-08	3.25e-08
238131_at	PHC2	4.63788	4.83498	3.27e-08	3.27e-08
229106_at	DYNLL2	5.93658	6.47041	4.04e-08	4.04e-08
237090_at	LOC100506113	3.32482	3.60965	4.06e-08	4.06e-08
235524_at	RALGAPA1	3.09212	3.31889	4.49e-08	4.49e-08
213467_at	RND2	3.91641	4.46199	5.12e-08	5.12e-08
232091_s_at	ZDHHC24	5.21409	5.40691	6.6e-08	6.6e-08
207377_at	PPP1R2P9	3.96135	4.19227	6.96e-08	6.96e-08
235343_at	VASH2	5.50832	4.37235	7.26e-08	7.26e-08
1556883_a_at	BX255923.3	2.95758	3.27735	9.99e-08	9.99e-08
201232_s_at	PSMD13	9.41242	9.12431	1.4e-07	1.4e-07
234951_s_at	COL12A1	4.49182	4.72916	1.52e-07	1.52e-07
229799_s_at	NCAM1	4.21135	4.44392	1.6e-07	1.6e-07
225918_at	GLG1	9.00378	8.59406	1.7e-07	1.7e-07
1568924_a_at	IQUB	3.30695	3.05724	2.04e-07	2.04e-07
202978_s_at	CREBZF	7.48757	7.95213	2.17e-07	2.17e-07
1554610_at	ANKMY1	3.74704	3.9125	2.25e-07	2.25e-07
209028_s_at	ABI1	9.52103	9.13925	2.43e-07	2.43e-07
214580_x_at	KRT6A	5.75464	7.81515	2.54e-07	2.54e-07
229761_at	LOC440173	3.75472	4.78453	2.86e-07	2.86e-07
238173_at	TCEA2	4.10884	4.34265	3.36e-07	3.36e-07
209774_x_at	CXCL2	10.6648	8.9655	3.58e-07	3.58e-07
1559091_s_at	FGD2	6.07812	6.33827	3.91e-07	3.91e-07
202732_at	PKIG	9.43939	8.98532	4.74e-07	4.74e-07
219827_at	UCP3	4.88191	5.07707	4.8e-07	4.8e-07
232093_at	SPACA6P	3.52751	3.69302	4.84e-07	4.84e-07
231361_at	NLGN1	2.93697	3.31309	5.95e-07	5.95e-07
216923_at	RS1	3.52001	3.65579	6.01e-07	6.01e-07
221947_at	IL17RC	5.88031	6.03942	6.68e-07	6.68e-07
238688_at	TPM1	6.36621	5.88713	6.79e-07	6.79e-07
201236_s_at	BTG2	11.2397	9.90777	7e-07	7e-07
1554110_at	CDCP1	5.13677	5.69638	8.12e-07	8.12e-07
205092_x_at	ZBTB1	4.75209	4.22025	8.16e-07	8.16e-07
224264_x_at	ZAN	5.37499	5.5139	8.68e-07	8.68e-07
222084_s_at	SBF1	3.62105	3.83655	9.14e-07	9.14e-07
1558984_at	MAP3K11	4.69893	5.00978	1.02e-06	1.02e-06
212424_at	PDCD11	7.36357	6.97474	1.04e-06	1.04e-06
216054_x_at	MYL4	4.49944	4.65142	1.15e-06	1.15e-06
1555357_at	DDX53	2.43806	2.58685	1.23e-06	1.23e-06
209125_at	KRT6A	4.74799	7.68422	1.28e-06	1.28e-06
211180_x_at	RUNX1	5.42346	5.67078	1.31e-06	1.31e-06
239475_at	ACPL2	3.37626	3.53977	1.47e-06	1.47e-06
239840_at	TMEM161B-AS1	3.36687	3.57233	1.5e-06	1.5e-06
226678_at	UNC13D	6.10933	6.39135	1.62e-06	1.62e-06
219996_at	ASB7	4.6266	5.15411	1.65e-06	1.65e-06
233584_at	C20orf62	3.09269	3.34286	1.89e-06	1.89e-06
220869_at	UBA6	3.21552	3.38646	2.11e-06	2.11e-06
206153_at	CYP4F11	3.14082	4.70564	2.19e-06	2.19e-06
1567558_at	TREML4	3.71756	3.88522	2.34e-06	2.34e-06
203808_at	AKT2	3.43477	3.59096	2.39e-06	2.39e-06
1553878_at	GOT1L1	2.93768	3.06378	2.39e-06	2.39e-06
213865_at	DCBLD2	4.39289	5.09235	2.41e-06	2.41e-06
225931_s_at	RNF213	7.3767	7.99181	2.41e-06	2.41e-06
1559607_s_at	GBP6	3.92387	5.28902	2.46e-06	2.46e-06
229309_at	ADRB1	8.66442	5.44591	2.71e-06	2.71e-06
227006_at	PPP1R14A	7.08646	6.42167	2.81e-06	2.81e-06
230090_at	GDNF	5.0117	5.2963	2.89e-06	2.89e-06
243556_at	NGEF	3.05274	3.32749	2.9e-06	2.9e-06
208539_x_at	SPRR2D	4.81773	6.82622	3.01e-06	3.01e-06
227536_at	ZC3H13	8.4383	8.07647	3.75e-06	3.75e-06
209973_at	NFKBIL1	6.31281	6.48953	4.08e-06	4.08e-06
204539_s_at	CELSR1	4.3542	4.57313	4.86e-06	4.86e-06
232082_x_at	SPRR3	4.47535	6.75022	5.04e-06	5.04e-06
204540_at	EEF1A2	4.96414	6.45923	5.24e-06	5.24e-06
1561572_at	RP11-143A12.3	3.39713	3.53555	5.68e-06	5.68e-06
231571_at	LINC01015	4.98719	5.24716	5.82e-06	5.82e-06
216843_x_at	PMS2P1	7.68191	8.01703	6.1e-06	6.1e-06
219300_s_at	CNTNAP2	4.21749	5.14433	6.74e-06	6.74e-06
219301_s_at	CNTNAP2	3.31334	4.03132	6.75e-06	6.75e-06
230414_s_at	TMEM170A	4.66777	4.85155	7.05e-06	7.05e-06
216137_s_at	MAPK8IP3	4.36971	4.53598	7.35e-06	7.35e-06
237464_at	SMG1	4.71856	5.02848	7.42e-06	7.42e-06
218886_at	PAK1IP1	7.37072	7.76658	7.76e-06	7.76e-06
218990_s_at	SPRR3	4.17645	6.67953	8.27e-06	8.27e-06
209126_x_at	KRT6B	6.38624	7.95846	9.76e-06	9.76e-06
1569464_at	PPFIBP1	4.11336	4.6124	1e-05	1e-05
219302_s_at	CNTNAP2	2.91245	3.68207	1.01e-05	1.01e-05
240380_at	RP11-622A1.2	3.39277	3.55525	1.01e-05	1.01e-05
229429_x_at	LINC00623	10.1498	9.34848	1.01e-05	1.01e-05
206186_at	MPP3	5.19598	5.57752	1.13e-05	1.13e-05
219096_at	ARMC7	6.5286	6.70603	1.16e-05	1.16e-05
224678_at	RALGAPB	6.05794	6.37343	1.2e-05	1.2e-05
229556_at	LOC100288893	4.64843	4.92201	1.23e-05	1.23e-05
208186_s_at	LIPE	5.245	4.98705	1.24e-05	1.24e-05
213369_at	CDHR1	3.7449	4.36363	1.25e-05	1.25e-05
239128_at	TMEM221	4.44066	4.77934	1.32e-05	1.32e-05
244743_x_at	ZNF138	5.99076	6.46641	1.35e-05	1.35e-05
236057_at	KCTD1	3.18955	3.35345	1.38e-05	1.38e-05
1556369_a_at	PHKG2	3.16211	3.30604	1.4e-05	1.4e-05
236707_at	DAPP1	4.3164	4.5482	1.46e-05	1.46e-05
1553299_at	DUSP5P1	2.96121	3.38004	1.49e-05	1.49e-05
1569461_at	KCNT1	4.77905	5.0154	1.59e-05	1.59e-05
221315_s_at	FGF22	4.02647	4.24384	1.64e-05	1.64e-05
228901_at	CDK9	3.59514	3.73641	1.68e-05	1.68e-05
1554772_at	EFCAB13	3.52059	3.79883	1.68e-05	1.68e-05
217186_at	ZNF259P1	3.14078	3.35176	1.71e-05	1.71e-05
224053_s_at	SLC4A9	4.2537	4.39898	1.79e-05	1.79e-05
211245_x_at	KIR2DL4	4.64401	4.98182	1.83e-05	1.83e-05
232437_at	CPSF3L	5.63013	6.12433	2.04e-05	2.04e-05
241985_at	JMY	4.73581	5.23496	2.06e-05	2.06e-05
213796_at	SPRR1A	3.53555	6.17632	2.15e-05	2.15e-05
214327_x_at	TPT1	12.9325	12.7978	2.25e-05	2.25e-05
239319_at	LINC00992	3.23679	3.92157	2.26e-05	2.26e-05
208122_x_at	KIR2DS3	4.25126	4.53437	2.34e-05	2.34e-05
1570396_at	FAM66C	2.577	2.70819	2.39e-05	2.39e-05
1559606_at	GBP6	2.64668	3.83134	2.4e-05	2.4e-05
210536_s_at	SPAM1	3.66255	3.79103	2.52e-05	2.52e-05
234682_at	BTBD9	3.66599	3.82931	2.65e-05	2.65e-05
242574_at	FKBP15	4.63072	4.83096	2.65e-05	2.65e-05
241347_at	RNF213	7.42934	7.78907	2.7e-05	2.7e-05
1561513_at	RP11-461F11.3	2.5824	2.66424	2.71e-05	2.71e-05
222264_at	HNRNPUL2	6.46854	6.72768	2.79e-05	2.79e-05
230137_at	TMEM155	3.18729	3.55456	2.82e-05	2.82e-05
37004_at	SFTPB	13.2253	11.3902	2.82e-05	2.82e-05
230623_x_at	USP28	7.27508	7.62126	2.83e-05	2.83e-05
210365_at	RUNX1	5.12606	5.45551	2.84e-05	2.84e-05
215145_s_at	CNTNAP2	3.78442	4.75434	2.93e-05	2.93e-05
202977_s_at	CREBZF	5.33486	5.53631	2.97e-05	2.97e-05
217325_at	KRT3	4.14886	4.323	3.15e-05	3.15e-05
238748_at	RAD18	2.86557	3.04821	3.18e-05	3.18e-05
205853_at	ZBTB7B	5.26835	5.51899	3.54e-05	3.54e-05
1561091_at	LINC01209	3.27029	3.40897	3.58e-05	3.58e-05
217463_s_at	MYRF	3.13599	3.38821	3.61e-05	3.61e-05
222660_s_at	RNF38	4.90043	5.46416	3.65e-05	3.65e-05
227282_at	PCDH19	3.95555	4.98605	3.67e-05	3.67e-05
1564356_at	ZNF568	2.9624	3.18608	3.78e-05	3.78e-05
216798_at	RNH1	3.23135	3.36552	3.79e-05	3.79e-05
215582_x_at	MCM3AP	6.72146	6.91714	3.83e-05	3.83e-05
236028_at	IBSP	3.3288	4.42042	4.14e-05	4.14e-05
222245_s_at	FER1L4	5.82	6.1256	4.16e-05	4.16e-05
207993_s_at	CHP1	6.2577	6.65989	4.19e-05	4.19e-05
234948_at	SLC27A5	5.32259	5.54146	4.24e-05	4.24e-05
208595_s_at	MBD1	7.11866	7.36983	4.26e-05	4.26e-05
1558375_at	LRRC38	2.5768	2.72883	4.38e-05	4.38e-05
223825_at	KIAA1432	2.91781	3.17538	4.42e-05	4.42e-05
1561650_s_at	LOC285692	2.82514	2.97747	4.54e-05	4.54e-05
208810_at	TMEM135	8.88156	9.28319	4.56e-05	4.56e-05
212422_at	PDCD11	7.49595	7.27257	4.6e-05	4.6e-05
206122_at	SOX15	5.39574	6.09838	4.65e-05	4.65e-05
213301_x_at	TRIM24	8.86367	8.39347	4.69e-05	4.69e-05
1559583_at	CD276	3.73135	3.9275	4.83e-05	4.83e-05
206944_at	HTR6	3.79383	3.95273	4.88e-05	4.88e-05
1561539_at	RP11-736K20.6	4.58456	4.884	4.99e-05	4.99e-05
204755_x_at	HLF	6.4464	5.46311	5.01e-05	5.01e-05
204622_x_at	NR4A2	9.43103	8.13447	5.13e-05	5.13e-05
226884_at	LRRN1	3.77948	4.86401	5.23e-05	5.23e-05
205199_at	CA9	5.49449	6.21289	5.27e-05	5.27e-05
211361_s_at	SERPINB13	2.60749	4.21093	5.3e-05	5.3e-05
225402_at	TP53RK	7.15429	7.55419	5.34e-05	5.34e-05
202199_s_at	SRPK1	6.49035	6.87407	5.36e-05	5.36e-05
220069_at	TUBA8	5.17593	5.286	5.46e-05	5.46e-05
232893_at	LMBRD2	4.70497	5.49259	5.54e-05	5.54e-05
1562869_at	RP11-111I12.1	5.07607	5.20781	5.56e-05	5.56e-05
210100_s_at	ABCA2	4.83738	5.07908	5.62e-05	5.62e-05
236981_at	C17orf99	3.68493	4.15337	5.62e-05	5.62e-05
241813_at	MBD1	3.58656	4.33251	5.87e-05	5.87e-05
202979_s_at	CREBZF	7.33891	7.76595	5.92e-05	5.92e-05
222861_x_at	FBXO2	5.50173	5.64523	5.96e-05	5.96e-05
1560939_at	PCOLCE-AS1	5.72361	5.88158	5.96e-05	5.96e-05
234551_at	OTOP2	4.57783	4.79357	5.98e-05	5.98e-05
212756_s_at	UBR2	7.74722	8.10281	6.24e-05	6.24e-05
207391_s_at	PIP5K1A	7.40601	7.85393	6.27e-05	6.27e-05
1554608_at	TGOLN2	5.46642	5.89211	6.37e-05	6.37e-05
225081_s_at	CDCA7L	8.06664	8.85278	6.49e-05	6.49e-05
1559432_at	ACKR2	4.49094	4.71739	6.51e-05	6.51e-05
210707_x_at	DTX2P1-UPK3BP1-PMS2P11	7.10185	7.46668	6.74e-05	6.74e-05
1559909_a_at	TIMM17B	4.40252	4.60156	6.82e-05	6.82e-05
220886_at	GABRQ	3.38581	3.53002	6.89e-05	6.89e-05
1555350_at	PPHLN1	4.75558	4.95711	7e-05	7e-05
236517_at	MEGF10	2.53077	3.10579	7.13e-05	7.13e-05
215192_at	PMS2P4	2.95027	3.10436	7.16e-05	7.16e-05
231540_at	AC074286.1	4.23313	4.98961	7.23e-05	7.23e-05
203798_s_at	VSNL1	4.00413	5.49219	7.26e-05	7.26e-05
1562831_a_at	WDR11-AS1	3.20361	3.33974	7.27e-05	7.27e-05
219277_s_at	OGDHL	4.14865	4.59754	7.57e-05	7.57e-05
225324_at	CRLS1	9.28879	8.90845	7.74e-05	7.74e-05
216525_x_at	PMS2P3	8.0689	8.42289	7.9e-05	7.9e-05
206104_at	ISL1	2.8875	3.78654	7.91e-05	7.91e-05
213054_at	HAUS5	4.5574	5.2513	8.05e-05	8.05e-05
210085_s_at	ANXA9	4.81645	5.37161	8.09e-05	8.09e-05
206376_at	SLC6A15	3.16311	3.91941	8.15e-05	8.15e-05
214756_x_at	PMS2P1	7.67433	7.99202	8.27e-05	8.27e-05
200080_s_at	H3F3A	13.0659	12.913	8.74e-05	8.74e-05
229183_at	KCTD1	3.32958	3.52323	9.11e-05	9.11e-05
205821_at	KLRK1	6.15754	6.81026	9.13e-05	9.13e-05
201829_at	NET1	10.0776	9.49941	9.86e-05	9.86e-05
227403_at	PIGX	3.44396	4.09044	0.0001	0.0001
214473_x_at	PMS2P3	7.80443	8.17874	0.000101	0.000101
231659_at	ST3GAL3	4.67316	4.85536	0.000102	0.000102
219554_at	RHCG	4.42138	5.34546	0.000104	0.000104
1552616_a_at	ACACB	4.18162	4.30611	0.000109	0.000109
211712_s_at	ANXA9	3.76986	4.43236	0.00011	0.00011
209521_s_at	AMOT	3.35421	3.75391	0.000111	0.000111
230035_at	BOC	5.17781	5.29922	0.000111	0.000111
201610_at	ICMT	3.4311	3.68535	0.000111	0.000111
214155_s_at	LARP4	6.56445	6.92676	0.000111	0.000111
209914_s_at	NRXN1	3.85155	4.03993	0.000111	0.000111
207162_s_at	CACNA1B	4.36274	4.57595	0.000112	0.000112
223704_s_at	DMRT2	2.71673	3.85553	0.000114	0.000114
239019_at	KLF12	3.0086	3.22721	0.000114	0.000114
207956_x_at	PDS5B	8.77203	8.46068	0.000114	0.000114
202365_at	UNC119B	9.20081	8.73019	0.000114	0.000114
211500_at	MAPK11	6.16278	6.35553	0.000115	0.000115
1564897_at	TNR	4.80099	5.0014	0.000115	0.000115
207101_at	VAMP1	4.37077	4.52297	0.000115	0.000115
226500_at	ZBTB47	6.62204	6.85346	0.000115	0.000115
215988_s_at	DLG1	3.2053	3.34923	0.000117	0.000117
1554602_at	RBM8A	5.60736	5.94013	0.000121	0.000121
202548_s_at	ARHGEF7	9.0911	8.79158	0.000121	0.000121
211837_s_at	PTCRA	6.06064	6.24108	0.000124	0.000124
234466_at	FAM20C	5.03812	5.2157	0.000125	0.000125
224987_at	C6orf89	7.23944	7.54941	0.00013	0.00013
227681_at	ZFP36L2	4.9699	5.24219	0.000137	0.000137
211583_x_at	NCR3	4.42768	4.55186	0.00014	0.00014
207967_at	VPS45	4.31081	4.49603	0.000146	0.000146
227812_at	TNFRSF19	8.03529	6.99658	0.000146	0.000146
220632_s_at	POMT2	6.25352	6.38337	0.000148	0.000148
202249_s_at	DCAF8	6.95409	7.15591	0.000149	0.000149
217295_at	MUC8	3.977	4.14993	0.000149	0.000149
217095_x_at	NCR1	5.39764	5.58622	0.000149	0.000149
232605_s_at	SPG20OS	2.782	3.00947	0.000152	0.000152
219464_at	CA14	5.12514	5.27703	0.000157	0.000157
221764_at	R3HDM4	8.54191	8.09638	0.000157	0.000157
225348_at	SRSF10	7.3576	6.79865	0.000157	0.000157
1558076_at	ANKRD32	2.69766	2.95153	0.000158	0.000158
215381_at	MTOR	4.46051	4.762	0.000158	0.000158
213662_at	FAM134B	2.87276	3.08101	0.00016	0.00016
200888_s_at	RPL23	12.9511	13.0442	0.00016	0.00016
211587_x_at	CHRNA3	5.48115	5.6735	0.000161	0.000161
1553697_at	CCSAP	3.06156	3.46103	0.000167	0.000167
211267_at	HESX1	4.31259	4.58974	0.000169	0.000169
1563027_at	AC018799.1	3.46804	3.59284	0.000171	0.000171
204966_at	BAI2	3.74535	3.92843	0.000172	0.000172
226145_s_at	FRAS1	8.4891	6.68985	0.000172	0.000172
233582_at	LOC115110	3.79641	3.9215	0.000174	0.000174
209658_at	CDC16	9.443	9.16299	0.00018	0.00018
221095_s_at	KCNE2	4.81644	5.08334	0.000181	0.000181
228362_s_at	FAM26F	3.80459	4.4967	0.000183	0.000183
231807_at	KIAA1217	8.69869	8.20336	0.000185	0.000185
207117_at	ZNF117	3.12087	3.78889	0.000187	0.000187
221500_s_at	STX16	8.59346	8.837	0.000189	0.000189
217661_x_at	SIX5	4.51584	4.69188	0.00019	0.00019
1553973_a_at	SPINK6	3.93805	4.36598	0.000191	0.000191
232389_at	WIPF3	4.41621	4.87175	0.000192	0.000192
221305_s_at	UGT1A8	3.09068	4.35583	0.000193	0.000193
211270_x_at	PTBP1	10.4414	10.2839	0.000193	0.000193
216306_x_at	PTBP1	10.484	10.2881	0.000195	0.000195
229496_at	CLP1	5.32357	5.66833	0.000198	0.000198
206421_s_at	SERPINB7	3.77752	4.65269	0.0002	0.0002
209771_x_at	CD24	12.5393	11.5168	0.0002	0.0002
235781_at	CACNA1B	3.26096	3.90416	0.000205	0.000205
229525_at	THOC7	6.09093	6.4699	0.000205	0.000205
1562630_at	RP11-2O17.2	3.04288	3.19598	0.000214	0.000214
217485_x_at	PMS2P1	7.78143	8.07605	0.000215	0.000215
200715_x_at	RPL13A	12.2754	11.987	0.000215	0.000215
206827_s_at	TRPV6	5.85616	5.98451	0.000217	0.000217
1557321_a_at	CAPN14	2.72017	3.21679	0.000219	0.000219
236195_x_at	PRKCG	5.45932	5.60995	0.000224	0.000224
1556361_s_at	ANKRD13C	3.12365	3.46651	0.000235	0.000235
230062_at	RIMBP3	5.31497	5.56987	0.000241	0.000241
218466_at	TBC1D17	6.99073	6.66523	0.000243	0.000243
221160_s_at	CABP5	3.92717	4.07756	0.000244	0.000244
1558378_a_at	AHNAK2	3.768	4.21353	0.000245	0.000245
204621_s_at	NR4A2	7.94501	6.6241	0.000245	0.000245
1570202_a_at	MKL2	3.46243	3.59558	0.000251	0.000251
227486_at	NT5E	5.08714	5.62448	0.000251	0.000251
211000_s_at	IL6ST	7.17667	6.73879	0.000253	0.000253
1568615_a_at	SRD5A3-AS1	2.85441	3.01434	0.000255	0.000255
214046_at	FUT9	2.74554	3.57127	0.000256	0.000256
215057_at	LINC00894	4.49845	4.7627	0.000258	0.000258
228756_at	GRIP2	5.06333	5.23489	0.000259	0.000259
206008_at	TGM1	5.01678	5.43927	0.000261	0.000261
217547_x_at	ZNF675	3.85567	4.21657	0.000263	0.000263
1553924_at	FMO9P	2.79328	3.39353	0.000267	0.000267
206354_at	SLCO1B3	3.1469	4.44855	0.000267	0.000267
237679_at	TRIM66	3.39025	3.57274	0.000267	0.000267
1557312_at	C12orf61	2.68511	2.82008	0.00027	0.00027
240287_at	IRG1	3.433	3.63901	0.000275	0.000275
216875_x_at	HAB1	6.27783	6.42582	0.000278	0.000278
218952_at	PCSK1N	5.28767	5.93795	0.000278	0.000278
1569144_a_at	C9orf169	5.35897	5.76718	0.000279	0.000279
207642_at	HCRT	3.34726	3.52302	0.000281	0.000281
210236_at	PPFIA1	5.25239	6.13915	0.000281	0.000281
206243_at	TIMP4	4.06963	4.31813	0.000285	0.000285
231704_at	CYP3A4	3.76416	3.96644	0.000298	0.000298
206886_x_at	GH1	4.48259	4.63252	0.000298	0.000298
211333_s_at	FASLG	3.67761	4.29215	0.000299	0.000299
203428_s_at	ASF1A	8.05459	8.60522	0.000308	0.000308
220945_x_at	MANSC1	9.65477	8.93137	0.000311	0.000311
221285_at	ST8SIA2	3.75861	3.89717	0.000314	0.000314
211531_x_at	PRB1	6.52048	6.84863	0.000336	0.000336
1554712_a_at	GLYATL2	3.51918	4.20224	0.000337	0.000337
1569074_at	SRRM3	5.26438	5.45094	0.000337	0.000337
239004_at	SQSTM1	5.50613	5.73062	0.000338	0.000338
219521_at	B3GAT1	4.97138	5.2132	0.00034	0.00034
230172_at	IFI27L1	7.1955	7.38909	0.000343	0.000343
243784_s_at	LOC100272217	2.65668	2.78639	0.000345	0.000345
214549_x_at	SPRR1A	6.35629	8.04109	0.00035	0.00035
1558712_at	TMEM134	3.64405	3.87925	0.000352	0.000352
233145_at	CSMD2	4.23983	4.43943	0.000362	0.000362
242503_at	CHST13	4.88395	5.05531	0.000365	0.000365
202349_at	TOR1A	7.70068	7.95385	0.000365	0.000365
235057_at	ITCH	4.1253	4.55578	0.000369	0.000369
227833_s_at	MBD6	8.69464	8.41755	0.000372	0.000372
210123_s_at	CHRNA7	4.62508	5.21339	0.000374	0.000374
220620_at	CRCT1	3.66148	4.3844	0.000374	0.000374
216721_at	TMEM132A	3.77774	3.96829	0.000381	0.000381
233344_x_at	KIAA1875	3.81682	4.06769	0.000383	0.000383
213377_x_at	RPS12	13.3534	13.2095	0.000384	0.000384
209810_at	SFTPB	13.3229	11.4207	0.000385	0.000385
209513_s_at	HSDL2	8.45676	8.16715	0.000386	0.000386
228689_at	NDUFA11	4.6406	4.82135	0.000393	0.000393
1555800_at	ZNF385B	7.15474	5.3189	0.000393	0.000393
1558846_at	PNLIPRP3	3.08195	3.28265	0.000396	0.000396
1553734_at	AK7	5.2541	4.43125	0.000397	0.000397
208405_s_at	CD164	11.4966	11.2063	0.000397	0.000397
226663_at	ANKRD10-IT1	8.5555	8.0975	0.000402	0.000402
208651_x_at	CD24	10.523	9.55529	0.000402	0.000402
1554301_at	LHFPL3-AS1	2.57004	2.6903	0.000403	0.000403
220645_at	NXPE4	4.2686	4.38848	0.000405	0.000405
78383_at	TOPORS-AS1	6.55033	6.77902	0.000407	0.000407
219772_s_at	SMPX	3.99089	4.35745	0.000417	0.000417
206446_s_at	CELA1	3.17226	3.35203	0.000418	0.000418
208175_s_at	DMP1	2.66349	2.85279	0.000418	0.000418
222080_s_at	SIRT5	4.80295	4.8938	0.000418	0.000418
218722_s_at	CCDC51	7.26769	7.68086	0.000421	0.000421
217272_s_at	SERPINB13	3.41914	5.07529	0.000424	0.000424
1556801_at	RP11-280O1.2	4.31182	4.52381	0.000425	0.000425
235050_at	SLC2A12	3.24307	3.98943	0.000426	0.000426
211376_s_at	NSMCE4A	8.88049	8.58492	0.000427	0.000427
202762_at	ROCK2	8.77183	8.42021	0.00043	0.00043
1557078_at	SLFN5	5.37027	6.12046	0.000431	0.000431
220493_at	DMRT1	2.77358	3.11275	0.000438	0.000438
222241_at	MVB12B	5.70859	5.82791	0.000441	0.000441
1565320_at	RBMY3AP	4.33551	4.1217	0.000442	0.000442
211362_s_at	SERPINB13	3.32472	4.30828	0.000444	0.000444
230513_at	BAG6	4.93527	5.15404	0.000447	0.000447
1552751_a_at	CIB3	4.78676	4.95642	0.000449	0.000449
233062_at	GMDS-AS1	3.61585	3.7187	0.00045	0.00045
1554707_at	SPATA6L	2.96261	3.10437	0.000452	0.000452
1553505_at	A2ML1	3.58513	3.73599	0.000453	0.000453
212960_at	TBC1D9	5.90568	6.30906	0.000455	0.000455
227005_at	RPP14	6.73937	6.98987	0.000457	0.000457
216248_s_at	NR4A2	8.8245	7.57762	0.000459	0.000459
1553059_at	PGLYRP3	3.46224	3.58245	0.000461	0.000461
234342_at	FAM20C	4.1982	4.39061	0.000482	0.000482
207582_at	PIN1P1	5.36927	5.46784	0.000484	0.000484
210304_at	PDE6B	4.46971	4.71488	0.000488	0.000488
238969_at	C3orf55	4.27274	4.7911	0.000493	0.000493
210018_x_at	MALT1	7.10485	7.59799	0.000493	0.000493
1554860_at	PTPN7	3.75765	3.9842	0.000497	0.000497
227859_at	DNAJC27	6.36652	5.98832	0.000503	0.000503
226182_s_at	TUBE1	3.54894	3.76107	0.000504	0.000504
218938_at	FBXL15	7.06109	6.72081	0.000504	0.000504
240183_at	TMEM213	4.2451	4.98428	0.000511	0.000511
240387_at	UBASH3B	4.85157	4.97818	0.000517	0.000517
206758_at	EDN2	5.24584	5.63985	0.000524	0.000524
1569887_a_at	FAM183CP	3.49294	3.67302	0.000526	0.000526
239593_at	TMEM213	3.86059	4.44189	0.000533	0.000533
214671_s_at	ABR	6.78718	6.51421	0.000537	0.000537
237236_x_at	LINC00202-2	5.15789	5.3596	0.000538	0.000538
237567_at	STAB2	3.98605	4.19595	0.000545	0.000545
1552463_at	SERPINB11	2.8705	3.33993	0.000546	0.000546
225586_at	DPH7	6.91696	7.21737	0.000547	0.000547
221083_at	KCNQ4	5.10407	5.21501	0.000547	0.000547
1561521_at	S100B	2.42019	2.49622	0.000553	0.000553
237187_at	HRK	3.95596	4.22128	0.000554	0.000554
236984_at	C4orf26	2.74826	2.9675	0.000558	0.000558
233559_s_at	WDFY1	6.57778	6.8299	0.000559	0.000559
1562294_x_at	ANKRD30B	2.48771	2.58747	0.000568	0.000568
1554202_x_at	CABP4	6.16935	6.36559	0.000571	0.000571
237005_at	EMC3-AS1	4.71	5.04957	0.000572	0.000572
231898_x_at	SOX2-OT	2.59199	3.7164	0.000574	0.000574
221314_at	GDF9	4.92434	5.09032	0.000575	0.000575
221452_s_at	TMEM14B	10.0073	10.3645	0.000583	0.000583
205818_at	BRINP1	3.85886	4.37125	0.000591	0.000591
206246_at	PFKFB4	4.88491	5.18442	0.000595	0.000595
232755_at	UBE2G2	4.13307	4.33321	0.000595	0.000595
201870_at	TOMM34	8.07717	7.85838	0.000599	0.000599
226949_at	GOLGA3	6.62309	7.00577	0.000602	0.000602
239915_at	HOXA7	4.03724	4.36762	0.000613	0.000613
204525_at	PHF14	3.26473	3.73564	0.000615	0.000615
216258_s_at	SERPINB13	2.70957	3.58539	0.000623	0.000623
209219_at	NELFE	9.10393	9.42954	0.00063	0.00063
242762_s_at	FAM171B	3.56976	3.82081	0.000633	0.000633
216521_s_at	BRCC3	6.43591	7.14215	0.000637	0.000637
220062_s_at	MAGEC2	3.72015	4.34952	0.000644	0.000644
215699_x_at	SFI1	6.45953	6.58531	0.000648	0.000648
216379_x_at	CD24	12.4923	11.4109	0.000648	0.000648
1553652_a_at	C18orf54	2.80312	2.99365	0.000649	0.000649
217276_x_at	SERHL2	5.18799	5.51258	0.000655	0.000655
222223_s_at	IL36RN	3.2718	3.79386	0.000657	0.000657
216627_s_at	B4GALT1	3.27278	3.7462	0.000664	0.000664
236433_at	LOC100506713	3.04462	3.22875	0.000667	0.000667
1553880_at	C10orf91	4.56554	4.77823	0.000672	0.000672
238732_at	COL24A1	3.75668	4.09405	0.000681	0.000681
209189_at	FOS	11.5808	10.1005	0.000682	0.000682
225312_at	COMMD6	10.8272	10.6415	0.000684	0.000684
210028_s_at	ORC3	7.46558	7.94855	0.000686	0.000686
232126_at	COQ2	3.88299	4.23475	0.000699	0.000699
234718_at	ANO2	4.27305	4.40393	0.0007	0.0007
212942_s_at	CEMIP	9.42414	8.52227	0.000701	0.000701
216884_at	PTPN12	4.47968	4.8254	0.000709	0.000709
266_s_at	CD24	11.0648	10.0057	0.000712	0.000712
213227_at	PGRMC2	9.01315	8.5427	0.000715	0.000715
229978_at	SHISA9	3.52854	4.0071	0.00072	0.00072
241994_at	XDH	5.53858	6.36268	0.000724	0.000724
206524_at	T	5.61333	5.8382	0.000737	0.000737
218862_at	ASB13	8.53237	8.20932	0.000739	0.000739
213624_at	SMPDL3A	9.57738	8.96186	0.000741	0.000741
235777_at	ANKRD44	3.57386	3.99768	0.000742	0.000742
232178_at	ZNF503-AS2	4.15055	4.32653	0.000759	0.000759
1561398_at	RP11-308N19.4	3.32825	3.47224	0.00076	0.00076
206454_s_at	RHO	4.10625	4.2619	0.000765	0.000765
201525_at	APOD	6.28076	7.42956	0.000767	0.000767
238847_at	HOXD10	3.31672	3.89194	0.000772	0.000772
225967_s_at	C17orf89	9.55491	9.96534	0.000775	0.000775
1555330_at	GCLC	4.15291	4.75888	0.000781	0.000781
206399_x_at	CACNA1A	6.10469	6.36357	0.000795	0.000795
232740_at	MCM3AP-AS1	3.43841	3.72728	0.000796	0.000796
232138_at	MBNL2	7.12999	6.50212	0.000796	0.000796
221714_s_at	RRN3P1	4.07633	4.22453	0.00087	0.00087
219356_s_at	CHMP5	10.2447	10.6827	0.000878	0.000878
226400_at	CDC42	10.5265	10.7714	0.000881	0.000881
213780_at	TCHH	3.1379	3.88889	0.000885	0.000885
204915_s_at	SOX11	3.82684	4.31819	0.000897	0.000897
225497_at	ATE1	8.37392	7.82484	0.000897	0.000897
210026_s_at	CARD10	8.70276	7.65822	0.000904	0.000904
207545_s_at	NUMB	7.74357	7.42499	0.00094	0.00094
1553454_at	RPTN	2.98085	3.62657	0.000946	0.000946
204071_s_at	TOPORS	7.60371	7.89174	0.000956	0.000956
238680_at	METTL12	2.49103	2.62411	0.000965	0.000965
217574_at	CDH8	2.96956	3.30049	0.000976	0.000976
207003_at	GUCA1B	4.84046	5.03726	0.000976	0.000976
210354_at	IFNG	4.24273	5.2774	0.000982	0.000982
226183_at	GSK3B	7.14511	6.70539	0.000988	0.000988
